# Supplementary material for: Altered Moesin and Actin Cytoskeleton Protein Rearrangements Affect Transendothelial Permeability in Human Endothelial Cells upon Dengue Virus Infection and TNF-α Treatment
Source: Viruses. 2021 Oct 11;13(10):2042. doi: 10.3390/v13102042 (PMC8537470; doi:10.3390/v13102042)
Supplement: Supplementary file 1 [file viruses-13-02042-s001.zip]

Archive with 1 entries (1 files):
- viruses-1368547-supplementary.pdf
